# Supplementary material for: The Differential Metabolic Signature of Breast Cancer Cellular Response to Olaparib Treatment
Source: Cancers (Basel). 2022 Jul 27;14(15):3661. doi: 10.3390/cancers14153661 (PMC9367310; doi:10.3390/cancers14153661)
Supplement: Supplementary file 1 [file cancers-14-03661-s001.zip]

Archive with 1 entries (1 files):
- cancers-1825281-supplementary.pdf
